# Supplementary material for: Photoinduced modulation of the oxidation state of dibenzothiophene S-oxide molecules on an insulating substrate
Source: Nat Commun. 2025 May 24;16:4841. doi: 10.1038/s41467-025-60075-y (PMC12103517; doi:10.1038/s41467-025-60075-y)
Supplement: Supplementary file 3 — Source Data [file 41467_2025_60075_MOESM3_ESM.xlsx]

## Sheet: (o-Br)2-DBTO
Atomic coordinates (x 10^4) and equivalent isotropic displacement parameters (A^2 x 10^3) for (o-Br)2-DBTO.
U(eq) is defined as one third of the trace of the orthogonalized Uij tensor.
	x	y	z	U(eq)
Br(1)	1084(1)	3914(1)	2810(1)	31(1)
Br(2)	1657(1)	8117(1)	5906(1)	36(1)
C(1)	3766(2)	5649(2)	3672(1)	19(1)
C(2)	3374(2)	4739(2)	3042(1)	23(1)
C(3)	4676(3)	4417(2)	2577(1)	27(1)
C(4)	6347(2)	5008(3)	2762(1)	30(1)
C(5)	6784(2)	5912(2)	3401(1)	25(1)
C(6)	5473(2)	6225(2)	3858(1)	20(1)
C(7)	5616(2)	7119(2)	4560(1)	21(1)
C(8)	7086(2)	7855(2)	4921(1)	26(1)
C(9)	6903(3)	8683(2)	5575(1)	29(1)
C(10)	5306(3)	8755(2)	5876(1)	29(1)
C(11)	3852(2)	7993(2)	5515(1)	24(1)
C(12)	4002(2)	7191(2)	4861(1)	20(1)
O(1)	989(2)	7444(2)	3996(1)	27(1)
S(1)	2240(1)	6172(1)	4323(1)	20(1)

## Sheet: Br2-OTO
Atomic coordinates (x 10^4) and equivalent isotropic displacement parameters (A^2 x 10^3) for Br2-OTO.
U(eq) is defined as one third of the trace of the orthogonalized Uij tensor.
	x	y	z	U(eq)
Br(1)	8004(1)	4089(1)	3155(1)	45(1)
Br(2)	8494(1)	3230(1)	9877(1)	46(1)
Br(3)	7312(1)	7962(1)	6510(1)	52(1)
Br(4)	5938(1)	4196(1)	10021(1)	69(1)
C(1)	8608(3)	4833(2)	5594(3)	28(1)
C(2)	8593(3)	4958(3)	4387(3)	31(1)
C(3)	8998(3)	5716(3)	4080(4)	37(1)
C(4)	9411(3)	6361(3)	4976(4)	37(1)
C(5)	9396(3)	6257(3)	6171(4)	34(1)
C(6)	8984(3)	5487(2)	6502(3)	28(1)
C(7)	8912(2)	5369(2)	7751(3)	27(1)
C(8)	8991(3)	6104(3)	8552(3)	34(1)
C(9)	8910(3)	5981(3)	9706(4)	41(1)
C(10)	8741(3)	5136(3)	10105(4)	40(1)
C(11)	8661(3)	4406(3)	9318(3)	33(1)
C(12)	8736(3)	4517(2)	8151(3)	28(1)
C(13)	6618(3)	6155(2)	6343(3)	28(1)
C(14)	6842(3)	6861(3)	5692(4)	33(1)
C(15)	6752(3)	6760(3)	4462(4)	38(1)
C(16)	6419(3)	5946(3)	3873(4)	39(1)
C(17)	6206(3)	5238(3)	4525(4)	36(1)
C(18)	6311(2)	5320(2)	5779(3)	28(1)
C(19)	6162(3)	4561(2)	6521(3)	30(1)
C(20)	6073(3)	3668(3)	6090(4)	43(1)
C(21)	5931(4)	2970(3)	6792(5)	52(1)
C(22)	5882(3)	3115(3)	7955(5)	50(1)
C(23)	5987(3)	3984(3)	8409(4)	41(1)
C(24)	6114(3)	4703(2)	7703(3)	31(1)
O(1)	9679(2)	3320(2)	7370(2)	36(1)
O(2)	8194(2)	4049(2)	5854(2)	31(1)
O(3)	5104(2)	6150(2)	7637(3)	44(1)
O(4)	6761(2)	6294(2)	7605(2)	37(1)
S(1)	8685(1)	3540(1)	7210(1)	30(1)
S(2)	6075(1)	5827(1)	8274(1)	35(1)

## Sheet: (o-Br)2-DBTO2
Atomic coordinates (x 10^4) and equivalent isotropic displacement parameters (A^2 x 10^3) for (o-Br)2-DBTO2.
U(eq) is defined as one third of the trace of the orthogonalized Uij tensor.
	x	y	z	U(eq)
C(1)	-184(3)	1516(2)	4492(2)	21(1)
C(2)	-414(3)	285(2)	3830(2)	24(1)
C(3)	-2145(3)	-424(2)	3339(2)	29(1)
C(4)	-3603(3)	93(2)	3526(2)	31(1)
C(5)	-3388(3)	1321(2)	4193(2)	28(1)
C(6)	-1659(3)	2043(2)	4677(2)	22(1)
C(7)	-1120(3)	3358(2)	5386(2)	21(1)
C(8)	-2235(3)	4157(2)	5731(2)	27(1)
C(9)	-1461(3)	5384(2)	6375(2)	30(1)
C(10)	394(3)	5811(2)	6681(2)	30(1)
C(11)	1501(3)	5014(2)	6348(2)	25(1)
C(12)	740(3)	3798(2)	5703(2)	21(1)
C(13)	9439(3)	1886(2)	494(2)	21(1)
C(14)	9282(3)	1276(2)	1100(2)	22(1)
C(15)	10828(3)	1112(2)	1635(2)	28(1)
C(16)	12494(3)	1550(2)	1546(2)	28(1)
C(17)	12663(3)	2158(2)	928(2)	26(1)
C(18)	11118(2)	2327(2)	401(2)	21(1)
C(19)	10989(3)	2953(2)	-282(2)	21(1)
C(20)	12392(3)	3506(2)	-524(2)	27(1)
C(21)	11995(3)	4060(2)	-1176(2)	31(1)
C(22)	10234(3)	4048(2)	-1601(2)	28(1)
C(23)	8823(3)	3469(2)	-1382(2)	24(1)
C(24)	9214(3)	2941(2)	-713(2)	21(1)
Br(1)	1585(1)	-417(1)	3593(1)	33(1)
Br(2)	4018(1)	5589(1)	6773(1)	40(1)
Br(3)	7015(1)	686(1)	1234(1)	31(1)
Br(4)	6424(1)	3348(1)	-2057(1)	34(1)
O(1)	2808(2)	2701(1)	4399(1)	29(1)
O(2)	2872(2)	2489(2)	6082(1)	33(1)
O(3)	6814(2)	3033(1)	466(1)	29(1)
O(4)	6570(2)	1105(1)	-1185(1)	30(1)
S(1)	1872(1)	2614(1)	5183(1)	22(1)
S(2)	7683(1)	2196(1)	-268(1)	21(1)
